# Supplementary material for: The oldest known bat skeletons and their implications for Eocene chiropteran diversification
Source: PLoS One. 2023 Apr 12;18(4):e0283505. doi: 10.1371/journal.pone.0283505 (PMC10096270; doi:10.1371/journal.pone.0283505)
Supplement: S1 Appendix — Taxa not listed were coded from the literature. Fossil taxa are represented by a dagger (†). (XLSX) [file pone.0283505.s004.xlsx]

## Sheet: Blad1
Specimen ID	Collection numbers	Museum	Museum Location	Geological location
Icaronycteris gunnelli (†)	AMNH.FM.145747	American Museum of Natural History	New York, USA	Green River Formation, Wyoming
Icaronycteris gunnelli (†)	ROM 52666	Royal Ontario Museum	Toronto, Canada	Green River Formation, Wyoming
Onychonycteris finneyi (†)	AMNH.FM.142467	American Museum of Natural History	New York, USA	Green River Formation, Wyoming
Onychonycteris finneyi (†)	ROM 55351A	Royal Ontario Museum	Toronto, Canada	Green River Formation, Wyoming
Icaronycteris index (†)	YPM-PU 18150; AMNH.FM.125000	Yale Paebody Museum	Yale, USA	Green River Formation, Wyoming
Icaronycteris index (†)	AMNH.FM.125000	American Museum of Natural History	New York, USA	Green River Formation, Wyoming
Icaronycteris? menui (†)	AMNH.FM.97153-97175 (casts); AMNH.FM.97177-97189 (casts)	American Museum of Natural History	New York, USA	Mutigny Quarry, Germany
Archaeonycteris trigonodon (†)	SMF:000	Senckenberg Museum Frankfurt	Frankfurt, Germany	Messel Quarry, Germany
Hassianycteris messelensis (†)	SMF/ME:1414a	Senckenberg Museum Frankfurt	Frankfurt, Germany	Messel Quarry, Germany
Palaeochiropteryx tupaiodon (†)	SMF/ME:788b; SMF/ME: 1127	Senckenberg Museum Frankfurt	Frankfurt, Germany	Messel Quarry, Germany
Palaeochiropteryx tupaiodon (†)	SMNK/PAL:2374	Staatliches Museum für Naturkunde Karlsruhe	Karlsruhe, Germany	Messel Quarry, Germany
Macrotus waterhousii	AMNH 17997; AMNH 180431; AMNH 1286; AMNH/Mammalogy 120975; AMNH/Mammalogy 180424-180426	American Museum of Natural History	New York, USA	n/a
Myotis lucifugus	AMNH:135175; AMNH:164190; AMNH:179809; AMNH/Mammalogy:208977-208978; AMNH/Mammalogy:129491-129492; AMNH/Mammalogy:141128	American Museum of Natural History	New York, USA	n/a
Rhinolophus ferrumequinum	AMNH:160473; AMNH:160478; AMNH/Mammalogy:45026; AMNH/Mammalogy:160481; AMNH/Mammalogy:160471	American Museum of Natural History	New York, USA	n/a
Rhinopoma hardwickii	AMNH/Mammalogy:208126	American Museum of Natural History	New York, USA	n/a
Saccopteryx bilineata	AMNH:267842; AMNH:267060; AMNH/Mammalogy:209219; AMNH/Mammalogy:210488; AMNH/Mammalogy:13255	American Museum of Natural History	New York, USA	n/a
